# Supplementary material for: Economic benefits of blast-resistant biofortified wheat in Bangladesh: The case of BARI Gom 33
Source: Crop Prot. 2019 Sep;123:45–58. doi: 10.1016/j.cropro.2019.05.013 (PMC6686726; doi:10.1016/j.cropro.2019.05.013)
Supplement: Multimedia component 1 [file mmc1.xml]

<?xml version="1.0" encoding="utf-8" standalone="no"?>
<data>
  <datasets>
    <author>k.mottaleb@cgiar.org;kmottaleb@gmail.com</author>
    <type>1</type>
    <dataset>
      <name>Description of the data set that used for estimating the wheat blast-induced yield loss in Bangladesh in 2015-16 wheat season</name>
      <caption />
      <description>This dataset is consists of a pool wheat yield in 64 districts during 2010-11 to 2016-17, we have extrapolated the weather data based on the nearest district approach. </description>
      <filetype>
        <name />
      </filetype>
      <filesize />
      <source>0</source>
      <sourcename>Original Data</sourcename>
      <access>
        <type>1</type>
        <name>Data available in data repository</name>
        <reponame>Dataverse</reponame>
        <PersistentId />
        <deeplinkurl>https://data.cimmyt.org/dataset.xhtml?persistentId=hdl:11529/10548178</deeplinkurl>
      </access>
    </dataset>
  </datasets>
</data>
